# Supplementary material for: Burnout syndrome among health care workers during the COVID-19 pandemic. A cross sectional study in Monastir, Tunisia
Source: PLoS One. 2023 Mar 23;18(3):e0282318. doi: 10.1371/journal.pone.0282318 (PMC10035826; doi:10.1371/journal.pone.0282318)
Supplement: S1 File — A cross sectional study in Monastir, Tunisia. (XLSX) [file pone.0282318.s001.xlsx]

## Sheet: FILE
N	Maslach1	Maslach2	Maslach3	Maslach4	Maslach5	Maslach6	Maslach7	Maslach8	Maslach9	Maslach10	Maslach11	Maslach12	Maslach13	Maslach14	Maslach15	Maslach16	Maslach17	Maslach18	Maslach19	Maslach20	Maslach21	Maslach22	previous infection with COVID 19	Do you care for COVID+ patients in your clinical practice?	How do you estimate your exposure to Covid-19 during your activity	establishment	Profession	Department	hours	shifts per week	Gender	Age	A	Professional experience	Marital status	Have had close contact with a Covid-19 patient	Feel protected by PPE	Feeling a negative impact of work on family life	have children	Working in a department hospitalizing Covid19 patients	Chronic condition
1	4	3	4	4	3	6	5	5	5	6	3	1	6	4	2	2	6	4	6	6	4	4	0	0	2	Centre hospitalier universitaire	AHU	Urologie	2	2	M	37	1984	5	2	0	0	0	1
2	4	1	0	0	0	0	6	5	3	0	0	4	5	2	2	3	3	5	3	3	3	4	0	0	3	Cabinet privé	Technicien en radiologie	Médecine dentaire	1	0	F	33	1988	5	2	0	1	0	1	0
3	6	6	6	3	2	6	6	5	4	1	2	0	5	4	1	3	2	2	4	4	3	3	1	1	4	Centre hospitalier universitaire	Infirmier	Hygiène hospitalière	2	1	F	32	1989	5	2	1	1	1	1	2	1
4	2	3	2	3	3	3	3	2	4	2	3	3	3	3	4	3	3	3	3	3	4	2	0	0	2	Centre hospitalier universitaire	Etudiant	Ophtalmologie	1	0	M	25	25	6	1	0	1	1	0	1
5	4	4	4	6	0	1	5	2	4	2	3	3	2	5	0	1	2	1	1	1	2	1	0	1	4	Centre hospitalier universitaire	Interne	Urgences, Néphrologie	2	2	F	25	25	6	1	1	0	1	0
6	6	5	6	6	6	6	6	2	6	1	0	4	2	3	0	3	6	6	5	1	4	1	0	1	2	Hôpital régional	Technicien anesthésiste	Covid 19	3	3	F	29	29	6	1	1	1	1	0	2	0
7	5	6	5	6	5	6	6	6	6	5	4	5	4	5	4	4	4	4	5	5	4	5	0	1	4	Centre hospitalier universitaire	Resident	Orl	1	1	F	30	30	6	2	1	0	1	1	1
8	1	1	3	1	4	2	2	2	1	1	5	1	3	3	2	2	3	4	2	3	3	2	1	1	0	Hôpital régional	Infirmier	Urgences	1	0	F	31	31	6	2	1	1	1	1	0	1
9	5	5	5	6	0	6	5	2	5	0	1	4	2	2	0	6	2	6	5	2	4	0	0	1	3	Hôpital régional	Infirmier	Urgences	3	3	F	31	31	6	2	1	1	1	1	1	0
10	3	3	6	2	3	6	6	4	6	0	0	2	2	2	2	4	4	3	4	2	5	4	1	1	2	Centre de santé de de base	Infirmier	Médecine préventive et communautaire	1	0	F	32	32	6	2	1	1	1	1	0	0
11	1	1	3	6	0	0	1	0	6	0	2	3	0	0	1	0	6	6	1	0	6	1	0	0	0	Hôpital régional	Technicien pediatrie	Pédiatrie	2	3	F	32	32	6	2	0	0	1	1	0
12	5	4	5	3	0	3	6	0	6	1	1	4	1	6	0	4	6	5	5	3	5	6	1	1	2	Hôpital régional	Infirmier	Urgences	1	1	M	32	32	6	2	1	0	1	1	1	0
13	3	3	4	2	0	2	5	0	1	0	0	4	2	6	0	3	6	6	6	0	4	0	1	1	2	Hôpital régional	Infirmier	Urgences	1	0	F	35	35	6	2	1	1	0	1	0	0
14	1	1	0	3	0	6	6	6	6	0	0	0	0	0	0	0	0	6	6	0	6	0	0	1	2	Hôpital régional	Infirmier	Urgences	3	3	F	35	35	6	2	1	0	1	1	1	0
15	6	6	6	6	0	6	6	6	6	0	2	0	6	6	0	5	5	5	6	6	2	2	0	1	4	Hôpital régional	Medecin de santé publique	Maladies infectieuses	1	1	F	40	40	6	2	1	1	1	1	2	1
16	4	2	1	1	0	4	2	2	1	1	4	0	2	5	0	2	2	1	2	1	2	2	0	1	3	Centre de santé de de base	Medecin de santé publique	Urgences	3	1	F	44	44	6	2	1	0	1	1	0	0
17	5	5	4	6	0	6	6	4	6	1	1	3	3	2	0	5	5	6	5	1	5	3	0	1	4	Hôpital régional	Infirmier	Urgences	2	3	M	32	32	7	1	1	0	1	0	2	0
18	5	6	2	6	6	5	5	0	4	1	1	4	1	1	0	3	6	6	6	0	0	1	0	1	2	Centre de santé de de base	Aide Soignant	Médecine scolaire	1	0	F	33	33	7	2	0	1	1	1	0	0
19	4	4	3	5	2	4	6	5	3	3	2	2	4	2	3	2	4	1	3	5	3	0	0	0	4	Cabinet privé	Dentiste	Dentaire	2	0	F	34	34	7	3	0	0	1	1	0
20	4	5	6	5	0	6	5	3	4	1	2	3	3	5	1	5	3	3	4	1	3	1	1	1	2	Autre	Infirmier	Unité covid29	2	3	F	35	35	7	2	1	1	1	1	2	0
21	6	5	4	6	3	3	5	6	6	2	5	2	3	6	5	3	5	6	5	6	6	0	0	0	4	Cabinet privé	Dentiste	medecin dentiste	2	0	M	38	38	7	1	0	0	1	0	0
22	5	6	6	5	4	6	6	5	5	5	5	3	6	6	5	6	4	4	4	6	4	4	1	1	3	Autre	Medecin de santé publique	Urgences	3	1	F	38	38	7	2	1	0	1	1	2	0
23	3	0	3	6	0	5	6	0	5	0	0	6	0	0	0	5	5	6	6	0	6	0	0	0	2	Centre de santé de de base	Infirmier	Médecine préventive et communautaire	1	0	F	39	39	7	2	0	0	0	1	0	1
24	6	5	5	3	0	6	6	6	6	1	6	0	6	6	0	5	3	5	6	6	1	2	0	1	2	Hôpital régional	surveillent	Urgences	2	3	M	34	1987	7	2	0	0	1	1	2	0
25	4	4	4	6	2	6	6	6	6	6	6	6	6	6	0	6	3	3	4	0	3	6	0	1	3	Hôpital régional	Infirmier	Urgences	2	0	F	30	30	8	1	1	0	1	0	0	0
26	6	6	6	4	2	6	5	6	3	5	5	1	5	5	2	6	3	3	5	5	1	4	1	1	2	Centre hospitalier universitaire	Infirmier	Urgences	2	0	F	30	30	8	2	1	1	1	1	0	0
27	3	6	2	3	2	6	5	6	6	2	0	1	3	3	0	3	4	1	6	4	3	5	1	1	4	Centre de santé de de base	Infirmier	Urgences	1	0	M	31	31	8	1	1	1	1	0	2	0
28	2	5	2	1	0	6	1	1	2	3	0	3	2	3	0	5	1	3	6	0	0	1	1	0	2	Autre	Tehnicien en pharmacie	Pharmacie	1	0	F	32	32	8	2	0	0	1	1	0	1
29	2	4	1	6	0	6	6	1	6	6	0	2	0	1	1	0	6	0	6	0	6	0	0	1	4	Cabinet privé	Dentiste	Médecine préventive et communautaire	1	0	F	34	34	8	2	1	1	0	1	0
30	6	5	6	6	0	6	1	5	6	3	3	6	3	3	0	2	6	5	5	0	5	1	1	1	3	Autre	Medecin de santé publique	Urgences	3	1	F	38	38	8	2	1	1	1	1	2	0
31	4	5	4	5	3	6	4	5	5	0	5	2	3	4	2	5	3	4	6	5	3	4	0	1	4	Hôpital régional	Infirmier	Urgences	2	3	M	36	1985	8	2	1	0	0	0	1	0
32	6	6	6	6	4	6	5	6	4	5	5	0	5	2	0	4	6	6	3	6	5	4	0	1	2	Centre de santé de de base	Infirmier	Médecine préventive et communautaire	1	0	F	34	34	9	2	0	1	1	0	0	1
33	6	6	6	4	5	6	0	6	6	4	3	2	6	4	0	6	4	4	5	4	0	0	1	1	3	Hôpital régional	Infirmier	Urgences	2	0	F	34	34	9	2	1	0	1	1	2	0
34	3	4	5	5	0	5	5	0	6	5	6	4	0	2	3	2	4	4	6	2	6	3	0	1	3	Hôpital régional	Infirmier	Médecine interne	1	0	F	34	34	9	2	1	1	1	1	2	0
35	6	3	3	4	4	5	3	1	3	4	3	2	2	5	4	4	3	4	2	4	2	4	1	0	2	Centre de santé de de base	Infirmier	Médecine préventive et communautaire	1	1	M	38	38	9	1	1	1	0	0	0	1
36	6	4	6	6	6	6	6	6	3	1	5	2	6	5	1	6	3	6	4	6	5	2	1	1	2	Centre de santé de de base	Infirmier	CSB tebolba	1	1	F	38	38	9	2	1	0	1	1	1	0
37	6	6	4	6	4	6	6	2	3	3	4	2	2	2	2	5	2	6	5	0	4	1	0	1	4	Hôpital régional	Medecin de santé publique	Urgences	2	1	F	38	38	9	2	1	0	1	1	2	1
38	5	6	6	5	3	6	6	2	6	3	3	4	5	4	1	6	6	6	6	0	6	5	1	0	1	Centre de santé de de base	Infirmier	Médecine préventive et communautaire	1	0	F	39	39	9	2	1	0	1	1	0	1
39	5	5	3	6	0	6	5	5	4	2	1	5	0	4	5	1	5	4	5	3	5	2	0	1	2	Hôpital régional	Medecin de santé publique	Pneumologie	1	0	F	47	47	9	2	1	0	1	1	0
40	3	4	6	6	3	6	6	4	6	4	1	0	4	2	0	3	5	5	4	3	4	0	0	1	2	Hôpital régional	Aide Soignant	Urgences	1	1	F	36	36	10	2	1	0	1	1	1	1
41	3	3	3	6	0	5	1	2	6	4	5	4	4	4	5	6	6	3	6	3	3	0	0	0	4	Cabinet privé	Dentiste	Stomatologie	1	0	F	38	38	10	2	0	1	1	1	0
42	2	3	1	4	5	4	2	5	5	1	5	4	3	4	1	4	4	6	5	4	4	5	1	0	2	Centre de santé de de base	Infirmier	Médecine préventive et communautaire	1	0	F	38	38	10	2	1	0	0	1	0	0
43	3	5	3	5	3	6	3	0	5	0	0	5	0	2	1	4	6	6	5	4	5	1	0	0	2	Hôpital régional	Infirmier	ORL	1	0	F	39	39	10	2	1	0	1	1	0	1
44	4	5	5	6	0	6	6	0	6	0	3	4	3	1	0	1	6	6	6	1	6	1	0	0	2	Autre	Infirmier	Gynécologie-obstétrique	3	3	F	41	41	10	2	0	1	1	1	0	0
45	6	6	2	6	0	6	6	0	5	0	0	4	0	4	0	4	5	5	5	1	4	0	0	0	2	Autre	Infirmier	Consultation externe	1	0	F	42	42	10	2	1	1	1	1	0	0
46	6	6	6	6	6	6	4	5	6	5	6	5	3	3	5	5	5	4	4	4	5	4	1	1	2	Hôpital régional	Infirmier	Urgences	1	1	F	42	42	10	2	1	1	1	1	2	0
47	6	6	5	5	3	6	4	4	6	4	3	1	3	4	0	6	4	2	5	4	1	0	1	1	3	Hôpital régional	Medecin de santé publique	Urgences	2	1	F	43	43	10	2	1	0	1	1	2	0
48	1	4	4	6	0	6	4	1	6	1	0	3	3	4	2	6	1	3	5	1	3	2	0	1	3	Centre hospitalier universitaire	Sage femme	Gynécologie-obstétrique	2	3	F	45	45	10	2	1	0	1	1	1	0
49	6	6	5	3	4	6	1	3	6	4	0	2	0	1	0	5	4	6	6	3	6	0	1	0	2	Autre	Technicien de laboratoire	Biologie	2	0	F	33	33	11	2	0	0	1	1	0	0
50	5	5	1	6	0	0	5	4	6	0	0	5	5	5	0	0	5	4	5	3	6	1	0	1	0	Centre hospitalier universitaire	Professeur agrégé	Biologie	1	0	F	36	36	11	2	1	1	0	1	0
51	5	5	5	5	1	1	3	5	4	1	4	0	3	4	0	5	6	2	4	4	1	4	1	0	3	Centre de santé de de base	Dentiste	Stomato	1	0	F	38	38	11	2	1	0	1	1	0
52	6	6	4	6	4	6	6	6	5	6	0	1	6	5	0	6	0	0	6	6	0	0	0	0	2	Autre	Infirmier	Pharmacie externe	1	0	M	40	40	11	2	1	0	1	1	0	1
53	6	6	6	4	4	6	6	6	5	6	0	3	6	5	0	6	0	0	6	6	0	0	0	0	3	Autre	Infirmier	Pharmacie	1	0	M	40	40	11	2	1	0	1	1	0	1
54	0	5	3	3	0	5	5	3	5	0	4	5	3	6	3	2	4	4	4	3	4	5	1	1	2	Hôpital régional	Infirmier	Biologie	1	0	F	40	40	11	2	1	0	1	1	2
55	6	3	3	0	0	6	6	0	6	0	0	4	0	1	0	2	5	6	4	0	1	1	0	0	2	Centre de santé de de base	Infirmier	Médecine préventive et communautaire	1	0	F	41	41	11	2	1	1	1	1	0	0
56	1	2	2	1	0	2	3	2	4	0	2	5	1	3	0	0	2	3	3	2	4	0	0	1	3	Hôpital régional	Infirmier	Service covid 19+	2	3	F	42	42	11	4	1	1	1	1	1
57	4	4	4	3	3	3	5	3	5	1	2	3	3	3	0	2	2	1	2	3	1	0	0	1	2	Autre	Medecin de santé publique	Service de Dialyse	1	0	F	44	44	11	2	1	0	1	1	0
58	1	2	2	4	2	1	4	2	4	2	2	5	1	1	0	1	4	2	4	2	4	1	1	1	3	Centre de santé de de base	Medecin de santé publique	Csb	1	0	F	47	47	11	2	1	1	1	1	1
59	2	2	2	6	1	1	4	2	5	2	2	5	3	3	1	1	5	3	5	1	4	3	1	1	3	Centre de santé de de base	Medecin de santé publique	Médecine générale au csb	1	0	F	47	47	11	2	1	0	1	1
60	6	6	6	4	2	6	5	6	3	5	5	1	5	5	2	6	3	3	5	5	1	4	1	1	2	Centre hospitalier universitaire	Infirmier	Urgences	2	1	M	35	35	12	2	1	1	1	1	0	0
61	5	6	6	3	0	6	0	1	6	5	1	0	5	5	3	6	5	6	6	6	3	1	1	1	3	Hôpital régional	Infirmier	Service covid	1	0	F	35	35	12	2	1	1	1	0	2	0
62	5	5	6	6	1	6	6	0	5	2	6	4	0	3	0	1	6	6	6	4	4	1	0	1	4	Autre	Infirmier	Urgences	2	0	F	36	36	12	2	1	0	0	1	2	0
63	5	6	3	5	4	6	6	4	3	4	6	2	2	5	1	3	5	2	4	4	5	0	0	0	2	Cabinet privé	Dentiste	Médecine dentaire	1	0	F	37	37	12	1	0	1	1	0	0
64	0	0	0	0	0	6	5	0	6	0	0	6	0	1	0	0	6	3	6	0	6	1	1	0	2	Autre	Infirmier	Consultation externe	1	0	F	37	37	12	2	0	1	1	1	0	0
65	6	6	3	6	0	0	6	2	6	0	0	5	1	2	1	2	5	6	6	2	6	0	1	0	2	Centre de santé de de base	Infirmier	CSB	1	0	F	37	37	12	2	1	0	1	1	0	1
66	1	1	1	5	2	3	6	1	6	1	1	5	1	1	1	2	2	5	6	1	6	1	0	0	2	Centre hospitalier universitaire	Professeur agrégé	Psychiatrie	1	0	M	38	38	12	2	1	0	0	1
67	4	5	4	1	4	5	1	4	5	3	1	2	2	2	1	5	1	1	5	4	2	4	0	1	3	Centre hospitalier universitaire	Professeur agrégé	Dermatologie	1	0	F	38	38	12	2	1	0	1	1
68	4	4	5	2	0	2	2	2	5	0	0	3	2	3	0	1	4	0	5	0	5	4	0	0	2	Centre hospitalier universitaire	Professeur agrégé	Carcinologie	2	0	F	39	39	12	2	1	0	1	1	0
69	3	3	3	3	3	3	3	0	6	0	0	4	0	2	0	2	3	3	4	1	2	0	1	1	4	Hôpital régional	Medecin de santé publique	Urgences	3	1	F	42	42	12	3	1	1	1	1	2	0
70	3	5	3	6	5	6	6	0	5	0	0	6	0	0	0	3	6	3	6	0	5	0	0	0	2	Hôpital régional	Infirmier	Médecine interne	1	0	F	43	43	12	2	1	0	1	1	0	1
71	6	3	2	6	0	6	6	0	6	2	3	6	3	3	2	4	6	6	6	1	5	1	1	1	3	Autre	Aide Soignant	Bureau d'inscription	1	1	F	45	45	12	2	1	0	1	1	1	1
72	6	4	4	6	0	4	6	4	6	2	6	4	5	4	0	4	6	3	6	3	4	6	0	1	2	Hôpital régional, Centre de santé de de base	Medecin de santé publique	Médecine préventive et communautaire	1	0	F	45	45	12	2	1	1	1	1
73	1	3	3	6	0	3	2	0	6	0	0	3	0	0	0	3	6	6	5	0	2	0	1	0	3	Centre de santé de de base	Medecin de santé publique	Médecine générale	1	0	F	47	47	12	2	0	0	0	1	0	1
74	5	4	5	2	3	4	5	3	4	3	4	2	5	5	3	4	2	2	5	5	5	1	0	1	4	Cabinet privé	Dentiste	Médecine et chirurgie dentaires	1	0	F	38	38	13	1	1	1	1	0	0	0
75	3	5	5	6	4	5	4	6	2	5	5	2	6	6	4	6	1	3	4	6	3	0	1	0	4	Cabinet privé	Dentiste	Dentiste	2	0	F	40	40	13	2	1	1	0	0	0
76	5	6	6	6	3	6	4	3	5	5	4	4	5	6	0	6	6	4	6	4	6	6	0	0	3	Hôpital régional	Medecin de santé publique	Médecine de travail	2	1	M	46	46	13	2	1	1	1	1	1	1
77	4	4	4	4	0	5	5	0	5	5	5	4	3	3	0	0	3	6	4	0	4	3	0	1	2	Centre de santé de de base	Medecin de santé publique	CSB	1	0	F	48	48	13	2	1	0	1	1	0	1
78	6	6	6	5	4	6	4	6	5	6	5	1	6	6	0	4	3	6	5	5	0	1	0	1	3	Centre de santé de de base	Infirmier	Médecine préventive et communautaire	1	0	F	38	38	14	2	1	0	1	1	0	0
79	5	5	5	5	5	5	4	3	5	6	6	2	5	5	2	5	2	2	4	3	5	4	0	0	2	Cabinet privé	Dentiste	Aucun	1	0	M	40	40	14	2	0	0	1	1	0
80	6	4	5	6	0	6	0	0	6	0	0	5	0	2	1	4	6	6	6	0	6	1	0	1	4	Autre	Regisseur	Urgences	2	0	M	41	41	14	2	1	0	1	1	0	1
81	0	1	0	5	0	0	6	0	5	0	0	5	1	2	0	1	4	5	4	0	1	1	0	0	0	Centre hospitalier universitaire	Professeur agrégé	Médecine préventive et communautaire	2	0	F	42	42	14	2	0	1	1	1
82	5	5	5	3	3	5	5	3	5	1	1	2	2	2	1	1	5	3	5	2	3	3	1	0	2	Hôpital régional	Medecin de santé publique	Gastrologie	1	0	F	46	46	14	2	1	1	1	1	0	1
83	5	6	4	4	1	6	4	4	5	4	2	2	3	6	2	6	3	3	5	5	1	0	1	1	3	Hôpital régional	Infirmier	Urgences	2	3	M	39	39	15	2	1	0	1	1	1	0
84	3	4	3	6	0	6	6	0	6	1	0	5	1	2	1	1	6	2	6	0	5	1	0	0	1	Hôpital régional	Professeur	Médecine de travail	2	0	F	43	43	15	2	1	1	1	1	0	0
85	4	5	6	6	1	6	5	3	5	1	2	2	4	4	2	5	3	3	4	2	4	2	1	1	3	Hôpital régional	Infirmier	Urgences	2	3	M	43	43	15	2	1	0	1	1	2	0
86	5	5	6	5	5	6	4	3	6	3	4	2	5	4	5	6	5	5	6	3	3	0	1	0	2	Autre	Infirmier	Pharmacie	1	0	F	44	44	15	2	1	0	1	1	0	0
87	5	5	6	5	6	6	4	3	6	3	4	2	5	4	5	6	5	5	6	3	3	0	1	0	2	Autre	Infirmier	Consultation externe	1	0	F	44	44	15	2	1	0	1	1	0	1
88	5	5	6	6	0	6	6	0	4	0	6	1	4	5	0	6	5	3	4	1	3	0	0	1	2	Autre	Technicien en radiologie	Urgences	3	2	M	45	45	15	2	1	0	1	1	2	0
89	4	6	5	4	0	6	6	2	3	2	1	1	4	4	0	3	3	2	5	4	4	0	1	1	3	Centre hospitalier universitaire	Infirmier	SMUR	3	2	M	47	47	15	2	1	1	1	1	0	0
90	5	6	5	5	2	6	5	2	5	3	4	3	2	5	0	6	4	3	4	5	0	0	1	1	3	Hôpital régional	Medecin de santé publique	Urgences	2	2	F	48	48	15	2	1	0	1	1	1	0
91	4	3	6	4	2	6	3	0	5	0	1	2	4	2	0	4	5	4	4	0	3	0	1	1	3	Centre de santé de de base	Infirmier	CSB	1	0	F	36	36	16	2	1	0	1	1	0	1
92	5	6	5	6	0	6	6	6	5	6	0	1	5	4	0	0	6	4	5	6	5	0	0	1	4	Cabinet privé	Dentiste	Dentiste	1	0	F	43	43	16	2	0	0	0	1	0
93	6	6	6	4	5	6	1	0	6	6	2	3	3	6	0	6	4	1	3	0	6	5	1	1	3	Hôpital régional	Infirmier	Urgences	2	0	F	43	43	16	2	1	0	1	1	2	0
94	1	4	3	3	1	0	6	3	5	1	0	6	1	3	1	1	6	5	6	2	6	1	0	1	4	Cabinet privé	Medecin de santé publique, Médecin de libre pratique	Médecin généraliste	2	0	M	47	47	16	2	1	0	0	1
95	6	6	5	4	3	6	4	4	4	4	3	2	4	5	1	6	4	3	5	3	3	0	1	1	3	Hôpital régional	Medecin de santé publique	Urgences	2	2	M	50	50	16	2	1	0	1	1	2	0
96	6	6	4	5	1	6	5	2	4	4	5	1	3	4	2	6	3	3	5	3	0	0	1	1	3	Hôpital régional	Medecin de santé publique	Urgences	2	2	M	50	50	16	2	1	0	1	1	2	0
97	0	5	4	6	4	4	3	3	2	2	4	4	6	6	4	0	4	5	6	6	5	2	1	0	4	Etablissement privé	Infirmier	hemodyalis	2	0	F	39	39	17	2	1	0	1	1	0
98	3	1	0	3	0	4	6	1	4	0	4	2	1	2	0	5	5	5	1	1	5	1	0	1	1	Centre hospitalier universitaire	Infirmier	Médecine préventive et communautaire	1	0	F	41	41	17	2	1	0	1	1	0
99	1	1	1	5	1	3	5	1	5	1	1	5	1	1	1	1	5	6	5	0	5	1	1	1	1	Hôpital régional	Medecin de santé publique	Médecine générale	1	0	F	46	46	17	2	1	1	1	1	1	1
100	5	6	5	5	0	6	3	2	5	2	3	3	3	4	0	6	3	3	5	4	1	0	1	1	3	Hôpital régional	Medecin de santé publique	Urgences	2	2	M	52	52	17	2	1	0	1	1	1	0
101	2	5	3	6	0	2	3	0	6	1	2	3	2	3	0	5	5	6	4	0	5	5	0	1	2	Centre hospitalier universitaire	Infirmier	SMUR	3	2	M	42	42	18	2	1	1	1	1	2	0
102	4	4	4	4	4	2	4	4	3	5	5	2	4	3	0	4	5	5	5	1	3	2	0	1	3	Centre de santé de de base	Medecin de santé publique	CSB	1	0	F	45	45	18	2	1	0	1	1
103	2	4	2	6	0	6	4	0	6	0	0	2	0	4	0	6	6	4	6	3	3	1	1	1	2	Centre hospitalier universitaire	Sage femme	Gynécologie-obstétrique	3	2	F	45	45	18	2	1	1	1	1	1	0
104	5	5	5	5	3	6	5	4	5	4	5	4	5	4	2	4	4	5	5	0	4	3	0	1	2	Hôpital régional	Medecin de santé publique	Urgences	3	1	F	45	45	18	2	1	0	1	1	2	0
105	5	6	5	5	4	6	5	3	5	3	0	4	4	4	1	6	4	5	6	3	2	0	1	1	3	Hôpital régional	Medecin de santé publique	Urgences	2	2	F	48	48	18	2	1	0	1	1	2	0
106	6	6	5	5	3	6	4	4	5	2	3	3	4	5	1	6	4	3	5	2	2	0	1	1	3	Hôpital régional	Medecin de santé publique	Urgences	1	1	F	51	51	18	2	1	0	1	1	2	0
107	6	6	6	5	5	6	6	6	6	3	4	3	6	5	0	5	5	6	6	6	0	0	0	0	2	Autre	Medecin de santé publique	Circonscriptions	1	1	F	56	56	18	2	1	0	1	1	0	1
108	6	6	5	5	0	6	5	4	4	2	3	2	3	4	2	6	2	3	5	4	4	1	1	1	3	Centre hospitalier universitaire	Infirmier	SMUR	3	2	M	40	40	20	2	1	0	1	1	0	0
109	6	5	6	5	5	6	6	4	6	5	3	3	6	5	3	4	6	5	6	3	6	5	0	1	3	Autre	Medecin de santé publique	Unité covid19	1	1	M	50	50	20	2	1	0	1	1	2	0
110	6	5	5	5	1	6	5	2	5	5	6	3	4	6	3	6	2	3	6	0	1	4	0	1	2	Centre hospitalier universitaire	Medecin de santé publique	Urgences	2	1	M	52	52	20	2	1	1	1	1	1	0
111	5	5	3	6	0	6	6	0	5	2	2	1	1	4	2	6	4	3	3	2	3	1	1	1	2	Hôpital régional	Technicien en radiologie	Radiologie	2	3	M	52	52	20	2	1	0	1	1	2	0
112	0	2	2	3	0	1	6	1	3	0	0	6	0	0	0	5	6	6	6	0	6	3	0	0	2	Centre hospitalier universitaire	Dieticiene	Médecine préventive et communautaire	1	0	F	48	48	21	2	0	0	0	1	0
113	6	6	6	6	0	6	6	0	6	0	0	0	3	3	0	3	6	6	6	3	5	3	1	0	2	Hôpital régional	Technicien en radiologie	Radiologie	1	0	M	50	50	21	1	1	0	1	0	0	1
114	5	3	6	6	0	6	5	0	4	0	6	1	5	5	0	6	6	3	5	0	3	0	0	1	2	Autre	Technicien en radiologie	Urgences	3	2	M	50	50	21	2	1	0	1	1	2	0
115	6	4	4	1	0	6	2	2	0	3	0	2	5	4	3	4	4	3	6	0	6	0	1	0	3	Autre	Technicien de laboratoire	Biologie	2	0	F	43	43	22	2	0	0	1	1	0	0
116	3	6	5	6	3	3	3	3	0	3	0	3	3	0	0	0	2	1	0	3	1	0	0	0	3	Hôpital régional	Sage. Femme	Gynécologie-obstétrique	3	2	F	48	48	22	2	0	1	1	1	0
117	5	3	2	1	1	3	2	5	3	3	2	2	2	3	3	2	3	5	1	2	2	2	0	0	2	Centre de santé de de base	Sage femme	Médecine préventive et communautaire	1	0	F	51	51	22	2	1	1	1	1	0	0
118	3	4	1	5	0	5	5	0	6	0	0	5	0	4	2	5	5	3	6	1	5	1	1	0	2	Hôpital régional	Medecin de santé publique	Médecine interne	1	0	M	53	53	22	2	1	1	1	1	0	0
119	5	6	4	6	0	6	6	1	6	0	0	3	0	0	0	2	6	3	5	1	1	0	1	1	2	Centre de santé de de base	Infirmier	CSB	1	0	M	37	37	23	2	1	0	1	1	1	0
120	6	6	6	5	3	6	3	4	3	4	3	2	4	6	3	6	3	2	4	3	2	3	1	1	3	Hôpital régional	Infirmier	Unité covid19	2	0	M	45	45	23	2	1	1	1	1	2	0
121	4	1	5	0	0	5	6	1	3	2	0	1	4	2	0	3	2	3	1	0	5	3	1	1	3	Centre hospitalier universitaire	Infirmier	SMUR	3	2	M	50	50	23	1	1	1	1	0	1	0
122	3	2	2	5	0	4	4	0	5	0	1	4	1	4	1	4	4	4	4	0	4	0	0	0	2	Centre de santé de de base	Medecin de santé publique	Centre de santé	1	0	F	53	53	23	2	1	0	0	1	0
123	3	4	5	6	2	6	5	4	0	0	0	6	0	6	0	1	5	0	6	2	5	1	1	0	3	Centre hospitalier universitaire	Professeur	Médecine préventive et communautaire	2	0	F	54	54	24	2	1	1	1	1
124	6	3	2	6	0	6	6	0	6	2	3	4	3	3	2	4	6	6	6	1	5	1	0	0	2	Hôpital régional	Aide Soignant	Bureau d'inscription	1	0	F	50	50	25	2	1	1	1	1	0	0
125	6	4	5	6	0	5	6	3	6	0	4	2	3	3	1	6	3	1	5	0	5	6	0	0	2	Autre	Sage femme	Gynécologie-obstétrique	3	3	F	52	52	25	2	0	1	0	1	0	1
126	0	2	0	6	0	6	6	0	6	0	0	1	0	3	0	5	6	6	6	0	5	0	0	1	4	Centre de santé de de base	فني سامي حفظ صحة	حفظ الصحة	3	3	F	47	47	26	2	1	1	1	1	2	0
127	3	2	1	3	0	6	6	0	5	2	1	5	1	0	0	2	5	6	6	1	4	4	0	0	1	Centre hospitalier universitaire	Infirmier	SMUR	1	0	M	56	56	26	2	1	1	0	1	0	0
128	4	6	3	6	0	6	6	0	6	0	0	1	0	0	0	6	6	3	6	0	6	5	0	1	2	Autre	Infirmier	Urgences	1	1	M	52	52	27	2	1	0	1	1	0	0
129	0	2	4	3	1	5	3	1	3	0	2	2	2	2	0	3	5	3	3	0	5	1	1	0	2	Centre de santé de de base	Technicien de laboratoire	Biologie	1	1	F	54	54	27	2	1	1	1	1	0	0
130	0	0	0	6	0	2	6	0	6	6	0	6	0	0	6	0	6	0	6	0	6	6	0	0	2	Centre hospitalier universitaire	Professeur	Médecine préventive et communautaire	1	1	M	62	62	27	3	0	1	0	1
131	6	6	6	6	6	6	6	6	4	5	6	4	6	6	0	6	5	5	5	0	4	1	1	1	2	Hôpital régional	Infirmier	Ophtalmologie	1	1	F	55	55	28	2	1	0	1	1	1	0
132	6	6	6	6	0	6	0	6	6	0	0	1	6	6	0	3	2	2	3	0	6	0	1	1	4	Hôpital régional	Medecin de santé publique	Urgences	3	1	M	55	55	28	2	1	0	1	1	1	1
133	5	6	3	6	0	6	3	3	6	0	0	2	0	2	3	6	6	6	5	2	6	0	1	0	1	Hôpital régional	Technicien de laboratoire	Labo	3	3	F	54	54 ans	28	2	1	0	0	1	0	1
134	6	6	6	0	0	6	0	3	6	0	3	3	0	0	0	6	3	6	6	0	2	0	1	0	2	Hôpital régional	Technicien en radiologie	Radiologie	1	0	M	55	55	29	2	1	0	0	1	0	0
135	3	3	1	6	0	3	6	0	6	0	0	6	0	1	0	1	6	5	6	0	6	0	0	0	3	Centre de santé de de base	Dentiste	Stomatologie	1	0	F	56	56	29	2	1	0	1	1	0	0
136	5	5	5	6	5	6	6	3	6	3	3	5	3	0	3	0	6	6	6	5	5	5	1	0	4	Hôpital régional	Infirmier	Médecine interne	1	0	F	56	56	29	2	1	1	0	1	0	1
137	4	5	0	0	0	4	6	1	6	0	0	3	0	6	0	3	6	1	5	1	6	4	0	1	4	Cabinet privé	Medecin de santé publique	medecine de famille	2	0	M	59	59	30	2	1	0	1	1	0
138	0	1	1	6	0	3	5	0	6	0	0	5	0	0	0	5	5	6	5	0	6	1	1	1	2	Centre hospitalier universitaire	Sage femme	Gynécologie-obstétrique	3	2	F	56	56	31	2	1	1	0	1	0	1
139	5	2	2	6	0	6	6	0	3	0	1	4	1	1	0	6	6	6	6	0	6	1	0	1	2	Hôpital régional	Infirmier	Urgences	1	1	M	57	57	32	2	1	0	1	1	1	1
140	2	3	2	2	0	4	6	0	6	0	0	5	1	3	0	3	6	5	5	0	6	0	1	0	2	Hôpital régional	Infirmier	stomatologie	1	0	F	60	60	32	2	1	0	0	1	0	0
141	0	2	2	6	1	6	1	3	5	4	4	6	2	1	4	4	2	6	6	5	6	0	0	1	2	Hôpital régional	Technicien anesthésiste	Urgences	2	3	F	55	55	33	3	1	0	1	1	1
142	5	6	4	5	2	6	4	4	4	2	5	2	4	4	0	6	5	4	5	3	4	0	1	1	3	Hôpital régional	Infirmier	Unité covid19	2	3	F	54	54	34	2	1	1	1	1	2	0
143	6	6	6	6	2	6	6	3	3	3	6	5	6	5	1	6	6	6	6	3	6	4	1	1	2	Hôpital régional	Infirmier	Urgences	1	0	F	55	55	34	2	1	1	1	1	2	1
144	3	4	5	1	5	6	6	2	6	2	4	6	3	5	1	4	6	6	1	3	1	1	1	1	2	Hôpital régional	Infirmier	Chirurgie générale	1	1	M	56	56	34	2	1	0	1	1	2
145	5	6	5	5	1	6	1	2	3	0	0	0	0	2	0	4	6	6	6	0	6	0	1	0	2	Centre de santé de de base	Infirmier	PMI tebolba	1	0	F	59	59	35	2	1	1	1	1	0	1
146	6	6	3	6	2	6	4	0	2	4	1	2	4	6	3	4	6	2	6	1	1	2	0	0	3	Hôpital régional	Infirmier	Urgences	2	3	F	57	57	37	4	1	0	1	1	0
147	0	0	0	2	0	0	3	3	6	0	0	6	0	1	6	4	2	6	6	0	6	2	0	1	2	Hôpital régional	Infirmier	Médecine interne	3	3	F	58	58	37	2	1	0	0	1	0
148	6	6	5	6	5	6	3	2	5	0	0	1	6	6	0	6	5	6	6	6	2	0	0	0	2	Hôpital régional	Infirmier	Chirurgie générale	2	3	F	59	59	39	2	1	0	1	1	0
149	0	0	3	6	0	3	6	0	6	0	0	6	0	0	0	0	6	6	6	0	3	0	0	1	2	Autre	Infirmier	H.c o	1	0	F	46	1975	21	2	1	0	1	1	1	0
150	5	6	5	5	3	4	5	5	4	5	4	3	4	3	3	4	2	4	3	3	3	4	1	0	2	Centre de santé de de base	Medecin de santé publique	je ne suis pas résident	1	1	F	48	1973	12	2	1	0	1	1	1	0
151	2	2	0	6	0	5	6	0	5	0	0	5	0	0	0	0	5	6	5	0	5	0	0	0	2	Centre de santé de de base	Infirmier	Consultation externe	1	0	F	37	1984	11	2	0	1	0	1	0	0
152	3	4	4	5	3	4	4	3	5	6	6	3	4	2	1	6	4	4	5	4	4	4	0	0	3	Cabinet privé	Dentiste	Dentisterie	1	0	F	30	1991	7	2	0	1	1	1	0
153	3	3	4	6	0	1	4	4	4	0	5	1	4	3	0	0	5	4	3	3	5	0	0	0	3	Hôpital régional	Secretaire médicale	Médecine préventive et communautaire	1	0	F	30	1991	7	2	1	0	1	1
154	2	5	2	5	0	6	5	6	5	6	6	0	6	6	3	3	6	3	1	3	6	0	0	1	2	Centre hospitalier universitaire	Infirmier	Réanimation médicale	2	3	F	29	1992	6	2	1	1	1	1	2	0
155	5	5	5	5	3	6	3	6	6	4	5	3	6	5	3	6	5	5	6	6	2	4	0	1	4	Centre hospitalier universitaire	Infirmier	Urgences	2	1	M	27	27	1	1	1	0	1	0	2	0
156	6	6	5	3	1	6	1	6	1	1	6	1	6	6	2	4	1	3	3	6	1	6	0	1	2	Centre hospitalier universitaire	AHU	Maladies infectieuses	2	3	F	33	33	2	2	1	1	1	1	2
157	5	4	5	6	2	3	5	3	5	0	0	2	4	4	0	5	2	3	5	5	5	2	0	1	2	Centre hospitalier universitaire	Resident	Médecine de travail	1	0	F	29	29	5	1	1	0	1	0	1
158	5	6	5	6	2	6	5	6	5	2	6	2	6	3	0	6	2	2	2	1	0	6	0	1	4	Hôpital régional	Medecin de santé publique	Urgences	3	1	F	41	41	9	1	1	0	1	0	1	0
159	0	1	1	6	1	0	6	0	6	0	5	6	0	6	0	0	6	0	6	0	6	0	0	0	4	Hôpital régional	Dentiste	Médecine dentaire	1	0	F	28	28	1	1	1	1	0	0	0
160	6	5	2	3	0	2	4	3	4	1	3	4	6	5	1	1	4	3	5	3	4	1	1	1	4	Autre	Interne	Centre covid +	3	3	F	29	29	1	1	1	1	1	0	2
161	6	6	5	6	2	6	2	6	2	6	6	0	6	6	0	6	2	2	6	6	2	2	0	1	4	Hôpital régional	Medecin de santé publique	Urgences	3	2	F	32	32	1	1	1	0	1	0	2
162	3	3	1	2	1	2	4	3	4	2	4	2	2	2	2	2	2	3	2	3	2	2	0	0	3	Centre hospitalier universitaire	Resident	Biologie	2	0	F	28	28	1	1	1	1	0	0	0
163	5	2	2	0	0	6	6	0	6	0	0	6	6	0	0	3	6	6	6	0	6	6	1	1	3	Centre hospitalier universitaire	Infirmier	Urgences	2	3	M	32	32	10	1	1	1	1	0	2	0
164	4	5	3	6	0	3	0	0	6	0	0	6	0	0	0	4	3	3	6	0	6	4	0	0	1	Centre de santé de de base	Fonction administrative	Administration	1	0	M	35	35	10	2	1	1	1	1	0	0
165	1	2	2	6	0	1	3	1	3	0	1	1	2	3	0	3	6	4	2	5	1	0	0	1	2	Centre hospitalier universitaire	Professeur agrégé	Ophtalmologie	1	1	F	39	39	10	2	1	1	1	1	0
166	3	3	2	4	5	3	1	2	4	2	1	4	2	5	4	0	3	3	6	1	3	1	0	0	2	Centre hospitalier universitaire	Professeur agrégé	Urologie	1	3	M	42	42	10	2	0	1	1	1
167	2	0	0	6	0	6	6	0	6	0	1	6	0	0	0	3	6	6	6	0	0	6	1	1	2	Hôpital régional	Aide Soignant	Urgences	1	0	F	41	1980	10	2	1	1	1	1	2	0
168	6	0	5	6	0	6	6	3	6	0	0	5	3	3	0	0	6	6	6	0	5	0	1	1	2	Hôpital régional	Infirmier	Bloc opératoire	1	0	F	33	1988	10	2	1	0	0	1	1	0
169	3	2	3	6	0	6	6	0	6	0	0	5	0	3	0	3	6	6	6	0	5	4	1	0	4	Hôpital régional	Infirmier	Urgences	1	0	F	33	1988	10	2	1	0	1	1	0	0
170	4	2	3	6	0	6	3	0	6	0	0	4	0	0	3	0	6	6	6	0	5	0	0	1	2	Hôpital régional	Infirmier	Gastrologie	2	3	F	26	1995	1	1	1	0	0	0	2	0
171	4	5	4	5	3	5	4	4	3	4	4	3	4	4	2	5	4	3	3	5	3	3	0	1	2	Centre de santé de de base	Medecin de santé publique	CSB	1	1	F	48	1973	11	2	1	1	1	1
172	6	6	3	2	0	2	6	0	6	0	0	5	0	1	0	1	6	5	5	0	5	2	1	1	3	Hôpital régional	Medecin de santé publique	Urgences	1	1	F	43	43	11	2	1	0	1	1	1	0
173	3	5	5	6	0	6	4	5	6	4	2	3	5	6	0	4	5	4	3	4	4	0	0	0	3	Etablissement privé	Technicien anesthésiste	Bloc operatoire	1	0	F	34	34ans	11	2	1	1	1	1	0
174	6	5	6	6	5	6	5	1	5	2	0	3	3	5	2	5	2	4	6	0	6	3	1	1	3	Hôpital régional	Infirmier	Urgences	2	3	M	38	1983	12	2	1	0	1	0	0	0
175	6	6	6	6	0	6	6	6	6	0	0	0	6	0	0	6	6	0	6	6	0	6	0	1	4	Centre de santé de de base	Infirmier	Biologie	1	0	F	40	40 ans	12	2	1	1	1	1	0	1
176	0	0	0	6	6	6	6	1	6	0	1	6	6	6	6	6	6	6	6	6	6	6	0	1	2	Hôpital régional	Infirmier	Service covid 19	2	3	M	40	40 ans	12	2	1	1	0	1	2
177	6	6	5	6	6	6	0	6	5	5	6	0	6	6	0	6	0	0	0	6	0	0	0	0	4	Cabinet privé	Dentiste	Dentaire	1	0	F	39	39	13	2	1	0	1	1	0
178	4	6	5	6	5	6	5	5	5	3	3	5	5	5	0	3	3	3	3	3	3	5	0	0	2	Centre hospitalier universitaire	Infirmier	Dentaire	3	0	F	39	39	15	3	0	0	1	1	0
179	1	3	3	4	1	5	2	1	5	3	1	5	1	2	6	1	2	3	3	2	5	5	0	0	3	Centre de santé de de base	Dentiste	Stomato	1	0	F	41	41	15	2	1	0	1	1	0
180	3	3	2	4	3	3	2	3	3	3	3	4	3	3	3	3	3	3	3	2	3	3	0	0	3	Cabinet privé	Dentiste	Dentiste	1	0	F	41	41 ans	15	2	1	0	1	1	0
181	4	5	4	2	1	2	3	1	1	0	1	0	0	1	1	2	2	2	3	1	3	3	1	1	3	Hôpital régional	Technicien urgence	Urgences	3	0	F	38	1983	16	2	1	1	1	1	2	0
182	4	4	4	4	1	4	3	1	3	1	0	3	1	2	3	3	2	4	4	1	3	2	1	1	3	Hôpital régional	Technicien urgence	Urgences	3	0	F	38	1983	16	2	1	1	1	1	2	0
183	3	4	4	5	2	6	2	2	5	5	5	1	6	6	0	4	4	4	4	0	3	1	0	1	3	Hôpital régional	Medecin de santé publique	CSB	1	1	F	45	1976	17	2	1	0	1	1	1	0
184	2	4	2	2	2	4	4	1	4	2	3	4	2	2	1	2	4	3	5	1	4	4	0	1	2	Autre	Medecin de santé publique	Urgences	1	1	F	50	50ans	17	2	1	1	1	1	1	1
185	0	0	5	2	0	6	6	0	6	0	0	6	0	0	2	0	6	6	6	0	6	0	0	1	2	Hôpital régional	Infirmier	Stomatologie	1	1	F	43	43 ans	18	3	1	1	0	1	1	1
186	5	5	5	6	0	1	2	2	5	1	1	4	2	5	0	1	4	3	5	5	3	4	0	1	2	Hôpital régional	Medecin de santé publique	Médecine général	1	0	F	45	45 ans	18	2	1	1	1	1	1
187	3	4	5	6	4	5	6	4	6	2	3	5	3	4	5	3	4	3	5	3	4	5	0	0	3	Cabinet privé	Dentiste	Medecine dentaire	2	0	F	27	27	1	1	0	0	1	0	0
188	0	0	0	6	0	6	0	0	6	6	6	6	0	0	0	6	6	6	6	0	6	6	0	0	3	Hôpital régional	Infirmier	Gynécologie-obstétrique	2	0	F	33	33	1	2	0	0	1	1	0
189	5	6	5	5	0	5	1	6	3	4	3	2	5	5	3	4	2	2	4	6	4	5	0	1	4	Centre hospitalier universitaire	Resident	Prothèse partielle amovible	1	0	F	26	26	2	1	0	0	1	0
190	4	6	5	5	2	6	5	6	6	5	4	0	4	5	0	3	4	2	5	6	5	4	1	1	4	Hôpital régional	Resident	Service covid-19	1	2	F	28	28	2	1	1	1	1	0
191	6	6	5	4	6	6	0	6	2	6	4	0	6	3	3	6	0	3	0	6	0	6	0	1	4	Centre hospitalier universitaire	Resident	Anesthésie-réanimation	2	2	F	29	29	2	1	1	0	1	0	2
192	6	6	6	5	5	6	3	6	3	3	6	0	6	6	6	6	5	3	1	6	0	5	0	1	4	Hôpital régional	Infirmier	Urgences	1	3	F	33	33	2	2	1	0	1	1	2	0
193	3	2	2	4	1	1	5	3	5	1	1	3	5	3	1	3	5	3	3	2	5	3	1	1	2	Autre	Medecin de santé publique	Urgences	1	1	F	34	1987	2	1	1	0	1	0	1
194	3	5	5	3	0	1	5	1	5	1	0	5	1	0	0	0	5	3	2	1	6	0	0	1	2	Centre de santé de de base	Medecin de santé publique	Urgences	3	2	F	30	30 ans	2	2	1	1	0	1	0
195	3	4	2	5	0	5	2	0	6	0	0	6	0	0	4	2	5	4	6	0	3	1	0	1	2	Hôpital régional	Technicien de laboratoire	Biologie	1	1	F	28	1993	2	2	1	0	1	0	0	0
196	3	4	2	5	0	5	2	0	6	0	0	6	0	0	4	2	5	4	6	0	3	1	0	1	2	Hôpital régional	Technicien de laboratoire	Biologie	1	1	F	28	1993	2	2	1	0	1	0	0	0
197	2	0	0	6	0	6	6	0	6	0	0	6	0	0	3	1	1	6	0	0	6	3	1	1	4	Centre hospitalier universitaire	Infirmier	Anesthésie-réanimation	2	3	F	28	1993	7	1	1	1	0	0	1	0
198	6	3	6	6	0	6	6	1	5	4	0	4	2	5	0	1	5	6	6	0	3	6	0	0	2	Hôpital régional	Directeur	Administration	1	0	M	46	1975	20	2	1	0	1	1	0	1
199	1	5	3	3	3	6	6	0	6	0	1	4	3	3	3	4	6	5	6	0	1	1	0	1	2	Hôpital régional	Infirmier	Médecine interne	3	3	F	47	1974	25	2	0	0	0	1	2	0
200	3	6	5	6	1	6	6	1	5	0	2	3	1	6	1	2	4	5	5	5	4	5	1	1	3	Centre hospitalier universitaire	Ouvrier	Urgences	3	2	M	48	48	25	2	1	1	1	1	2	0
201	6	6	5	0	3	5	1	5	1	6	6	0	6	6	4	3	1	3	4	6	0	4	1	1	3	Centre hospitalier universitaire	Resident	Urgences	3	3	F	26	26	2	1	1	1	1	0	2
202	0	0	0	1	1	1	1	1	1	1	1	2	1	1	2	1	1	1	1	1	2	2	0	0	1	Centre de santé de de base	Medecin de santé publique	Centre de sante de base	1	0	F	29	29	3	2	0	0	0	0	0	0
203	2	4	5	2	4	2	4	2	3	2	3	2	2	1	2	4	3	3	3	1	3	4	1	0	2	Centre hospitalier universitaire	Resident	Orthopédie	1	1	F	32	32	3	2	1	0	0	0	1	1
204	6	6	6	3	0	6	6	4	4	2	4	0	4	6	4	3	3	4	5	6	2	3	1	1	3	Centre hospitalier universitaire	Technicien de laboratoire	Laboratoire	3	3	F	37	37	3	2	0	0	1	0	0	1
205	6	0	0	6	4	6	6	0	6	0	0	6	0	0	0	0	6	6	6	0	6	4	0	0	3	Hôpital régional	Infirmier	Urgences	1	0	M	29	29 ans	3	1	0	1	0	0	2	0
206	6	6	6	6	0	6	0	0	6	0	2	0	3	4	0	0	6	6	6	0	3	0	1	1	3	Hôpital régional	Infirmier	Urgences	1	0	F	29	29 ans	3	1	1	0	1	0	2	1
207	5	6	6	6	0	3	5	3	6	1	1	3	3	5	3	0	0	6	5	1	3	1	0	0	0	Hôpital régional	Infirmier	Médecine interne	3	0	M	56	1965	31	2	0	0	1	1	0	1
208	2	0	6	6	0	6	6	0	0	0	0	6	0	0	0	6	3	6	6	0	0	2	0	0	4	Hôpital régional	Infirmier	Surveillante generale	2	0	F	50	50 ans	31	2	0	1	1	1	0	1
209	6	6	6	6	0	6	6	1	6	0	0	0	6	0	0	0	6	6	1	0	6	6	0	0	0	Hôpital régional	Technicien de laboratoire	Biologie	1	0	M	57	57 ans	33	2	1	0	1	1	1	1
210	0	1	0	4	0	6	6	0	6	0	0	6	0	0	0	6	4	6	6	0	5	6	1	1	3	Hôpital régional	Infirmier	Stomtologie	1	1	F	56	56ans	36	2	1	0	1	1	0	1
211	6	6	3	3	0	6	6	0	0	1	1	6	6	1	0	3	4	6	4	0	3	3	0	0	1	Hôpital régional	Infirmier	Médecine interne	1	0	F	61	1960	38	2	1	0	0	1	0	0
212	5	5	0	6	0	6	6	4	6	0	4	6	4	6	0	0	6	6	6	4	6	3	0	1	3	Cabinet privé	Medecin libre pratique	Cabinet privé	2	0	F	32	32	3	2	1	0	1	1	0
213	3	3	4	3	0	4	1	2	4	3	4	1	2	0	2	0	0	0	3	0	2	0	1	0	1	Centre hospitalier universitaire	Resident	Psychiatrie	1	1	F	30	30	3	1	0	0	1	0
214	6	6	5	4	6	6	1	6	3	6	6	0	6	4	3	6	1	3	2	6	0	5	0	1	4	Centre hospitalier universitaire	Resident	Urgences	3	3	F	29	29	4	2	1	0	0	0	2
215	5	6	5	5	0	1	6	6	6	0	0	4	2	2	0	0	6	6	6	5	0	3	0	1	2	Centre hospitalier universitaire	AHU	Maladies infectieuses	1	1	F	36	36	4	2	1	1	1	1	1
216	4	6	5	4	4	5	3	4	6	4	6	4	4	4	4	4	3	3	5	3	5	3	0	1	2	Centre hospitalier universitaire	AHU	Anesthésie-réanimation	2	2	F	41	41	4	2	1	1	0	1	2
217	5	5	5	5	0	5	4	5	5	6	0	5	5	5	0	3	2	2	4	4	3	3	0	1	3	Centre de santé de de base	Medecin de santé publique	Urgence+ service covid-19+dispensaire peripheriq	1	1	F	34	1987	4	2	1	1	1	1	2
218	1	1	1	6	0	5	0	0	1	0	3	1	0	0	0	3	5	5	3	0	5	1	0	0	2	Hôpital régional	Ouvrier	Administration	3	0	M	34	1987	4	2	1	0	1	0	0	0
219	5	6	5	4	3	4	6	4	6	3	3	4	5	6	4	5	4	3	5	5	4	5	0	1	3	Centre hospitalier universitaire	Resident	Chirurgie cardiovasculaire et thoracique	2	2	F	33	33 ans	4	2	1	1	1	1	1
220	4	3	4	5	2	4	3	3	4	3	3	2	4	3	2	4	1	3	4	4	1	2	0	1	2	Hôpital régional	Infirmier	Urgences	1	0	F	28	1993	1	1	1	0	1	0	2	0
221	0	3	5	3	1	6	3	3	6	3	3	3	3	5	3	5	3	3	3	5	5	3	0	1	4	Hôpital régional	Medecin de santé publique	Urgences	3	3	F	32	32	4	2	1	0	1	0	2
222	3	4	5	6	0	0	6	2	6	0	0	4	0	4	0	4	4	1	6	0	6	0	0	0	4	Cabinet privé	Dentiste	Medecine dentaire	1	0	F	29	29ans	4	2	0	0	1	0	0	0
223	1	1	2	2	1	0	3	1	3	2	1	3	1	1	1	1	3	3	3	1	3	0	0	1	1	Centre hospitalier universitaire	Resident	Médecine préventive et communautaire	1	0	F	29	29	5	2	1	1	1	0
224	3	4	3	2	3	4	2	2	2	4	4	3	2	3	3	2	3	3	2	3	2	2	0	1	3	Centre hospitalier universitaire	Dentiste, Resident	Gynécologie-obstétrique	3	1	F	31	31	5	2	1	0	1	1
225	3	2	3	5	3	3	2	3	4	1	3	2	4	3	0	3	3	3	3	2	3	0	0	0	3	Centre de santé de de base	Dentiste	Je ne suis pas résident	1	0	F	33	1988	5	1	0	1	0	0	0
226	5	6	5	6	5	5	6	5	5	4	6	6	1	3	4	0	6	3	4	5	5	6	0	1	3	Hôpital régional	Infirmier	Médecine interne	2	3	F	34	34 ans	5	2	1	0	1	1	2
227	6	6	5	5	2	2	6	5	2	3	2	0	6	6	0	3	3	1	1	0	2	0	1	1	4	Autre	Medecin de santé publique	Urgences	3	2	F	39	39	8	3	1	0	1	1	1	0
228	1	4	0	3	0	2	5	2	0	1	0	5	5	6	1	0	6	0	5	2	3	0	1	0	4	Cabinet privé	Dentiste	Dentiste	2	0	F	32	1989	5	1	1	1	1	0	0
229	4	5	2	5	0	4	5	1	6	0	2	4	1	2	5	2	5	2	4	0	1	6	1	1	4	Hôpital régional	Infirmier	Urgences	2	0	F	27	1994	5	2	1	0	0	1	2	0
230	4	5	6	4	4	6	5	6	3	4	4	4	4	4	5	4	2	5	3	4	4	4	1	1	3	Hôpital régional	Medecin de santé publique	Urgences	3	1	F	37	37	6	1	1	1	1	0	1	0
231	3	3	4	3	1	1	2	2	3	1	2	3	3	1	1	2	2	3	1	1	4	2	1	1	3	Hôpital régional	Technicien en radiologie	Service radio	1	1	F	39	1982	6	2	1	0	1	1	1
232	6	6	5	6	1	6	5	2	6	4	0	3	3	5	0	6	3	6	5	1	3	1	1	1	1	Hôpital régional	Infirmier	Urgences	1	0	F	30	30 ans	6	2	1	0	1	1	0	0
233	1	1	0	5	5	3	4	0	5	3	4	3	2	1	1	3	5	4	5	0	5	1	0	0	3	Centre hospitalier universitaire	AHU	Medecine dentaire	1	0	F	34	1987	6	2	0	1	1	1	0
234	6	6	6	6	0	6	6	6	6	6	6	6	6	0	5	6	6	0	6	0	0	6	0	1	4	Hôpital régional	Infirmier	Urgences	2	3	F	32	32 ans	1	3	1	1	1	0	2	0
235	6	6	5	3	5	6	2	6	3	5	6	1	6	0	0	6	6	3	2	6	1	1	1	0	2	Centre hospitalier universitaire	Technicien de laboratoire	Laboratoire	1	0	F	34	34	7	2	0	0	1	1	0
236	6	5	6	5	0	6	5	6	5	0	3	6	5	6	1	6	3	5	6	5	5	3	1	1	4	Hôpital régional	Infirmier	Covid	2	3	F	34	34	7	2	1	1	1	1	2	0
237	3	5	4	3	2	3	0	4	1	3	3	2	4	4	2	3	3	3	1	3	1	1	0	0	4	Cabinet privé	Dentiste	médecine dentaire	2	0	F	34	34 ans.	8	2	0	0	1	1	0
238	3	5	5	6	5	5	6	5	6	0	0	5	5	6	0	0	5	6	6	6	3	3	0	1	4	Etablissement privé	Medecin de santé publique	Urgences	3	2	F	37	37ANS	8	2	1	1	1	1	2
239	1	1	1	6	0	2	6	1	6	1	3	2	2	3	0	2	5	3	3	3	3	2	0	1	3	Hôpital régional	Dentiste	Unité de médecine dentaire	1	0	F	39	39 ans	8	2	1	1	1	1	0
240	6	6	6	6	0	6	5	6	6	0	0	3	6	6	0	6	5	6	6	0	0	0	0	1	3	Centre hospitalier universitaire	Infirmier	Pédiatrie	2	0	F	33	33ans	8	2	1	0	1	1	2	1
241	2	3	6	6	0	6	6	3	6	1	0	6	2	0	0	4	6	6	6	2	6	0	0	1	3	Centre hospitalier universitaire	Infirmier	Anesthésie-réanimation	1	0	F	32	32	9	1	1	0	1	0	2	0
242	5	3	2	6	2	4	1	0	3	4	0	2	0	0	0	5	5	3	3	0	3	2	1	1	2	Hôpital régional	Infirmier	Urgences	2	0	F	39	1982	9	2	0	1	1	1	1	0
243	6	2	5	1	0	5	6	0	6	0	0	3	1	0	0	0	6	6	6	0	6	0	0	0	3	Centre hospitalier universitaire	Sage femme	Maternité	3	2	F	21	2000		1	0	0	0	0	0	0
244	6	6	4	6	4	4	3	6	6	4	5	2	5	4	0	6	5	4	4	5	4	4	0	1	4	Cabinet privé	Dentiste	Urgences	1	0	F	34	34ans		1	1	0	1	0	2
245	5	0	0	6	0	0	6	1	6	0	0	6	1	6	0	0	6	0	3	3	6	0	0	0	4	Cabinet privé	Dentiste	Stomatologie	2	0	F	29	29		2	0	1	0	1	0
246	5	5	3	2	5	4	3	5	4	3	4	2	4	4	1	3	2	2	3	3	2	2	0	1	3	Centre hospitalier universitaire	Resident	Urgences	3	3	F	25	25		2	0	0	1	0
247	3	2	2	4	0	4	4	2	2	2	3	3	5	4	3	2	3	2	3	2	1	2	0	0	0	Hôpital régional	Aide Soignant	Bureau d'entrée	1	3	F	42	42		2	0	1	1	1	1	0
248	1	1	0	3	0	6	0	0	4	1	0	4	0	0	3	3	3	4	4	1	2	0	1	1	2	Hôpital régional	Infirmier	Urgences	1	0	F	29	29		2	1	1	1	1	2	0
249	6	6	5	3	1	6	4	6	5	4	4	0	2	3	5	6	1	3	6	5	6	6	0	0	3	Centre hospitalier universitaire	Resident	Orthopédie dento-faciale	1	0	F	26	26	1	1	0	0	1	0	0
250	3	5	3	3	0	3	0	0	4	0	0	3	0	0	3	0	6	4	6	0	6	0	1	1	3	Hôpital régional	Infirmier	Pédiatrie	2	0	F	35	35		2	1	1	1	1	1	0
251	5	6	5	5	3	4	4	5	2	4	5	1	6	6	2	4	5	5	2	5	3	1	0	0	2	Centre hospitalier universitaire	Interne	Cardiologie	3	2	F	24	24	1	1	1	0	1	0	0
252	6	6	5	4	5	6	5	5	3	4	4	1	6	6	3	5	3	4	3	6	2	4	0	0	2	Centre hospitalier universitaire	Resident	Neurologie	2	0	F	25	25	1	1	0	0	1	0	0
253	6	5	5	6	5	4	3	4	3	6	6	3	5	3	6	4	3	1	1	3	6	6	0	0	2	Centre hospitalier universitaire	Interne	Médecine interne	2	1	F	25	25	1	1	1	0	0	0	0	0
254	3	6	5	5	0	6	6	2	6	1	2	4	1	2	1	4	5	6	6	1	6	2	0	1	2	Centre hospitalier universitaire	Interne	Médecine interne	1	1	M	25	25	1	1	1	0	1	0	1	0
255	5	5	2	2	5	5	6	0	5	5	4	3	4	5	1	5	6	4	4	2	3	3	0	1	4	Centre hospitalier universitaire	Interne	Endocrinologie	3	2	M	25	25	1	1	1	0	1	0	1	0
256	5	2	3	6	0	6	1	2	5	2	2	5	2	2	0	6	5	6	5	2	4	1	0	1	2	Hôpital régional	Infirmier	Unité covid19	2	2	F	25	25	1	1	1	1	0	0	1	1
257	4	5	5	5	4	5	5	6	5	5	4	3	6	6	3	4	4	5	6	5	5	5	0	1	4	Hôpital régional	Interne	Pneumologie	3	2	F	25	25	1	1	1	0	1	0
258	3	6	2	6	4	1	5	2	6	5	0	5	3	3	4	1	6	3	6	1	5	3	0	0	3	Cabinet privé	Dentiste	Medecine dentaire	2	0	F	26	26	1	1	0	1	1	0	0
259	5	5	5	6	1	5	6	5	5	5	5	3	5	5	0	5	5	4	5	2	4	2	1	1	3	Centre hospitalier universitaire	Resident	Gynécologie-obstétrique	3	1	F	26	26	1	1	1	0	0	0	2	0
260	5	5	5	5	0	5	5	0	5	0	0	3	2	2	0	2	5	5	5	0	3	2	0	1	2	Centre hospitalier universitaire	Interne	Néonatalogie	1	1	M	26	26	1	1	1	0	0	0	2	0
261	6	6	5	1	3	6	2	6	1	6	6	1	6	6	2	6	1	3	1	6	3	2	0	1	4	Centre hospitalier universitaire	Resident	Urgences	3	3	F	26	26	1	1	1	0	1	0
262	3	3	2	2	0	6	1	2	3	6	2	1	4	4	2	4	3	3	2	0	2	0	0	1	2	Autre	Resident	Urgences	1	1	F	27	27	1	1	1	1	0	0	2	1
263	3	3	2	2	0	6	1	2	3	6	2	1	4	4	2	4	3	3	2	0	2	0	0	1	2	Autre	Resident	Urgences	1	1	F	27	27	1	1	1	1	1	0	2	0
264	4	5	4	6	0	6	5	0	4	0	4	3	0	2	0	1	0	0	4	0	2	5	1	1	2	Centre hospitalier universitaire	Sage femme	Gynécologie-obstétrique	3	2	F	27	27	1	1	0	0	1	0	0	0
265	1	3	0	5	0	3	5	0	6	4	0	6	0	6	0	0	6	6	6	0	4	0	0	0	4	Centre hospitalier universitaire	Resident	Prothèse partielle amovible	1	0	F	27	27	1	1	0	0	1	0	0
266	6	6	6	4	0	6	5	1	6	6	2	2	4	4	0	6	6	5	5	3	6	0	1	1	3	Centre de santé de de base	Infirmier	CSB	1	1	F	27	27	1	2	1	0	1	1	1	0
267	1	2	4	4	1	1	1	3	4	1	1	2	2	1	0	1	2	2	3	2	3	1	0	1	2	Centre hospitalier universitaire	Resident	Médecine préventive et communautaire	1	0	F	27	27	1	2	0	1	1	1
268	4	5	5	0	2	4	5	5	1	5	4	1	3	6	2	2	1	2	2	4	1	4	0	1	2	Centre hospitalier universitaire	Interne	Urgences	3	2	F	28	28	1	1	1	0	1	0	1
269	6	5	5	5	1	6	6	2	6	5	6	3	4	6	3	6	3	3	6	0	1	6	0	1	2	Centre hospitalier universitaire	Resident	Urgences	1	3	F	28	28	1	1	1	1	1	0	1	0
270	6	5	5	4	0	6	5	6	5	1	0	4	5	6	0	5	2	6	5	5	2	6	0	1	4	Hôpital régional	Resident	service covid , service tampon	1	1	F	29	29	1	1	1	0	1	0
271	4	5	6	6	0	6	6	3	5	0	0	4	2	0	0	6	6	4	0	1	5	1	0	1	4	Autre	Infirmier	Unité covid19	2	2	F	29	29	1	2	1	1	0	1	2	0
272	6	6	6	6	6	6	6	6	6	0	0	3	5	5	0	4	6	5	6	0	0	6	0	1	3	Hôpital régional	Infirmier	Covid19	3	2	F	29	29	1	2	1	1	1	1	2	1
273	6	5	6	5	0	6	6	2	6	2	1	5	1	1	2	0	3	2	6	1	2	4	0	1	2	Centre hospitalier universitaire	Infirmier	Réanimation médicale	2	3	F	30	30	1	2	1	1	1	0	2	0
274	6	6	6	5	0	6	6	5	5	0	2	4	2	6	5	4	6	6	6	1	5	0	0	1	2	Hôpital régional	Infirmier	Urgences	1	0	F	31	31	1	2	1	0	1	1	2	1
275	3	4	4	1	1	2	1	2	3	1	2	1	2	2	1	1	2	3	4	3	2	1	0	0	2	Centre hospitalier universitaire	AHU	Rhumatologie	1	3	F	32	32	1	2	1	0	1	1	1
276	1	0	1	5	0	5	5	0	6	5	0	4	0	3	0	2	5	5	5	0	6	0	1	1	2	Centre hospitalier universitaire	Sage femme	Gynécologie-obstétrique	2	3	F	34	34	1	2	1	0	0	1	1	0
277	6	6	6	5	0	6	5	6	5	4	4	0	6	6	1	6	2	2	2	5	1	1	0	1	3	Centre hospitalier universitaire	Resident	Urgences	1	3	F	25	25	2	1	1	0	1	0	1	0
278	6	2	4	5	0	6	6	4	5	0	0	5	4	0	0	3	4	6	6	0	6	1	1	1	2	Hôpital régional	Infirmier	Urgences	1	0	F	25	25	2	1	1	1	1	0	0	0
279	4	3	1	5	0	6	6	0	6	6	6	6	6	4	0	6	6	6	6	0	0	2	0	1	3	Hôpital régional	Infirmier	Urgences	1	1	F	25	25	2	1	1	0	1	0	1	0
280	4	4	5	6	5	6	5	4	4	4	4	5	4	2	2	4	4	4	5	4	5	3	0	1	4	Centre hospitalier universitaire	Resident	Cardiologie	2	2	M	26	26	2	1	1	0	0	0	1
281	6	4	6	5	1	6	5	4	5	1	2	3	4	4	1	6	3	4	5	2	4	2	1	1	2	Centre de santé de de base	Infirmier	CSB	1	0	F	26	26	2	2	1	1	1	1	2	0
282	6	5	6	3	0	6	3	2	4	0	1	3	1	3	0	4	3	3	3	1	2	2	0	1	3	Autre	Resident	Unité de Covid19	2	2	F	27	27	2	1	1	0	1	0	2	1
283	6	6	6	5	6	6	6	1	6	6	4	3	3	4	3	6	4	4	4	2	5	3	1	1	2	Centre hospitalier universitaire	Resident	Gynécologie-obstétrique	2	1	F	27	27	2	1	1	0	1	0	1	0
284	5	5	5	6	0	6	6	5	6	0	0	5	6	6	0	5	5	5	5	5	4	4	0	1	2	Hôpital régional	Interne	Pédiatrie	3	3	F	27	27	2	1	1	0	1	0	2
285	5	3	5	6	2	4	3	1	4	1	3	3	2	5	6	2	2	3	5	2	1	5	0	1	2	Cabinet privé	Dentiste	Urgences	1	0	M	28	28	2	1	1	0	1	0	0
286	3	3	2	6	0	2	4	1	4	0	1	3	1	2	0	1	5	5	4	1	3	0	0	0	2	Centre hospitalier universitaire	Resident	Médecine préventive et communautaire	1	0	F	28	28	2	1	0	1	1	0	0
287	5	4	4	3	0	6	6	4	2	0	0	2	4	5	2	3	3	3	4	3	4	4	0	0	3	Etablissement privé	Dentiste	medecine dentaire	2	0	F	28	28	2	1	1	0	1	0	0
288	6	6	4	6	1	6	5	5	5	5	4	3	3	3	0	3	5	5	2	2	4	0	0	1	2	Hôpital régional	Resident	Médecine préventive et communautaire	2	2	F	28	28	2	1	1	0	1	0	2	0
289	0	2	3	6	0	6	4	0	5	4	0	4	3	4	0	4	6	6	6	0	5	0	1	1	2	Autre	Infirmier	Unite de Covid19	3	1	F	30	30	2	1	1	1	0	0	2	0
290	6	6	5	4	2	6	5	2	5	5	5	2	4	6	3	6	3	3	5	1	1	4	1	1	3	Centre hospitalier universitaire	Resident	Urgences	1	3	M	30	30	2	1	1	0	1	0	1	0
291	1	5	3	5	0	6	6	0	6	0	0	1	2	2	0	2	3	6	6	0	3	0	0	1	2	Hôpital régional	Infirmier	Gynécologie-obstétrique	2	0	F	30	30	2	2	1	1	1	1	1	0
292	4	3	3	3	1	4	2	3	4	2	2	3	3	3	3	3	3	3	3	3	2	3	0	1	2	Centre hospitalier universitaire	AHU	Endocrinologie	1	1	F	33	33	2	2	1	1	1	1
293	2	6	3	5	0	6	6	4	6	3	0	1	1	0	0	1	6	6	1	5	6	4	1	1	3	Hôpital régional	Technicien en radiologie	Radiologie	1	0	F	34	34	2	2	1	0	1	1	1	0
294	2	6	5	1	1	3	6	5	3	0	3	1	3	5	0	1	3	5	4	3	3	1	0	1	2	Centre hospitalier universitaire	AHU	Endocrinologie	1	1	F	36	36	2	2	0	0	1	1
295	3	5	3	4	2	5	5	1	5	2	1	4	4	4	1	2	4	4	4	1	3	1	1	1	2	Hôpital régional	Technicien anesthésiste	Urgences	3	2	F	37	37	2	2	1	0	0	1	1	0
296	5	2	3	6	0	6	1	2	5	2	2	4	2	1	0	5	5	6	4	2	5	1	0	1	2	Hôpital régional	Infirmier	Unité covid19	2	1	F	37	37	2	2	1	1	1	1	1	1
297	3	2	6	6	0	6	5	0	6	0	0	5	1	0	2	1	5	5	6	0	6	0	1	0	3	Hôpital régional	Technicien en radiologie	Radiologie	1	0	F	36	1985	2	2	1	0	1	1	0	1
298	4	5	5	3	3	6	2	3	5	3	4	1	3	4	3	6	3	2	4	4	4	4	0	1	2	Hôpital régional	Infirmier	Urgences	2	0	F	31	1990	2	2	1	1	1	1	2	0
299	5	5	4	6	4	3	5	5	5	5	3	2	4	4	2	3	3	3	4	3	3	0	0	0	2	Cabinet privé	Dentiste	Autre	2	0	F	30	1991	2	1	1	0	1	0	0
300	6	4	3	6	3	6	4	5	4	4	2	0	6	4	4	4	3	2	5	6	4	4	0	1	4	Centre hospitalier universitaire	Infirmier	Réanimation médicale	2	3	F	30	1991	2	2	1	1	1	1	2	0
301	5	5	3	1	1	6	5	2	6	4	3	3	4	2	1	3	6	0	6	2	4	1	0	0	3	Centre hospitalier universitaire	Resident	médecine dentaire	1	0	F	26	26	3	1	0	1	1	0	2
302	6	5	5	3	1	5	6	6	0	6	6	0	6	6	3	3	4	2	4	6	2	2	0	1	3	Centre hospitalier universitaire	Resident	Néphrologie	2	1	F	26	26	3	1	1	0	1	0	2
303	6	6	5	6	2	3	2	6	0	2	6	0	6	6	2	0	2	0	2	6	6	0	0	1	4	Centre hospitalier universitaire	Resident	Gastrologie	1	1	F	26	26	3	2	1	0	1	0	2
304	1	0	1	6	1	6	6	3	6	6	1	6	0	0	1	1	6	6	6	0	6	5	1	1	4	Centre de santé de de base	Resident	Urgences	1	1	F	27	27	3	1	1	1	0	0	1	0
305	4	4	5	5	1	5	5	1	5	3	3	4	1	1	1	4	4	3	5	1	3	2	1	1	1	Centre hospitalier universitaire	Resident	Néonatalogie	1	2	M	27	27	3	1	1	0	0	0	1	0
306	4	4	4	6	5	5	5	2	4	4	6	4	4	2	1	2	6	6	5	3	1	0	1	1	2	Hôpital régional	Resident	Csb moknine	1	3	M	27	27	3	1	1	1	1	0	1	0
307	2	2	2	6	4	4	5	2	2	4	5	2	3	3	1	3	4	4	3	4	2	1	0	0	2	Hôpital régional, Centre de santé de de base	Resident	Dispensaire	1	1	F	27	27	3	1	1	1	1	0
308	4	4	5	3	1	4	3	0	1	5	5	1	0	2	3	4	4	0	1	0	3	0	0	1	3	Centre de santé de de base	Resident	Urgences	1	2	F	28	28	3	1	1	0	1	0	1	0
309	2	3	3	3	2	2	2	3	2	3	3	3	2	2	3	4	3	3	4	2	4	2	0	1	2	Centre de santé de de base	Resident	Médecine préventive et communautaire	1	1	F	28	28	3	1	1	0	1	0	1
310	4	6	3	6	3	6	6	3	3	5	5	2	4	4	4	5	5	4	3	4	6	4	0	1	2	Centre de santé de de base	Resident	Consultation	1	1	M	28	28	3	1	1	1	1	0
311	4	5	5	5	2	4	4	3	5	5	6	4	4	5	1	1	5	0	4	3	4	2	0	1	2	Centre hospitalier universitaire	Resident	Hématologie clinique	1	1	F	28	28	3	1	1	0	1	0	0
312	3	3	0	6	0	1	1	0	3	0	0	4	2	1	0	0	0	0	3	3	2	0	0	0	1	Centre hospitalier universitaire	Resident	Médecine préventive et communautaire	1	0	F	28	28	3	1	0	1	0	0
313	2	4	2	1	3	3	5	2	6	5	4	4	3	4	1	2	3	5	5	4	3	2	0	0	2	Centre hospitalier universitaire	Resident	mpr	2	0	F	29	29	3	1	1	0	1	0	1
314	3	4	4	5	4	5	4	4	4	5	5	3	4	4	3	4	3	4	4	4	3	3	1	0	3	Cabinet privé	Dentiste	Medecine dentaire	1	0	F	29	29	3	2	1	0	1	1	0
315	1	2	1	5	0	2	5	1	5	1	1	4	1	1	1	1	4	4	4	0	4	1	0	1	2	Centre hospitalier universitaire	Resident	Gynécologie-obstétrique	3	1	F	29	29	3	2	1	0	1	1	2	0
316	4	5	3	6	2	4	6	0	6	1	1	4	1	1	0	2	2	5	5	0	3	4	1	1	2	Hôpital régional	Resident	Urgences	1	2	F	29	29	3	2	1	1	1	1	1	0
317	6	6	6	6	0	6	6	5	6	0	0	1	3	3	0	3	4	3	6	0	2	0	0	0	2	Centre hospitalier universitaire	Technicien de laboratoire	Biologie	2	3	F	30	30	3	1	1	1	1	0	0	0
318	6	6	3	3	2	2	4	4	3	3	2	1	5	4	1	3	3	2	3	4	3	2	0	1	2	Centre hospitalier universitaire	Resident	CSB	3	1	F	30	30	3	2	1	1	1	1	0
319	4	5	1	6	0	6	6	0	6	1	0	5	0	3	0	0	6	6	6	0	4	6	0	1	2	Centre hospitalier universitaire	Infirmier	Gynécologie-obstétrique	2	3	M	30	30	3	2	0	1	1	1	1	0
320	1	0	1	3	3	1	5	0	4	0	0	4	0	0	0	0	6	1	4	0	1	0	0	1	0	Centre hospitalier universitaire	Resident	Biologie	1	0	M	31	31	3	1	1	1	0	0	1
321	2	3	3	3	2	4	0	5	1	2	4	0	4	3	0	6	1	3	1	6	0	5	0	0	1	Autre	Resident	Médecine de travail	1	0	F	31	31	3	2	1	0	1	1	0
322	6	6	6	6	6	6	5	0	5	3	3	6	1	1	0	4	6	6	6	2	6	0	0	1	3	Hôpital régional	Infirmier	Urgences	2	0	F	32	32	3	2	1	1	1	1	2	0
323	6	6	6	6	2	6	6	6	6	1	5	2	6	4	3	5	6	0	6	3	3	5	0	1	2	Centre hospitalier universitaire	Technicienne pédiatrie	Néonatalogie	3	3	F	33	33	3	2	0	0	1	1	2	0
324	0	1	1	4	0	2	3	4	4	1	0	2	4	4	0	2	3	2	1	2	1	3	0	1	1	Centre hospitalier universitaire	Resident	Médecine préventive et communautaire	2	0	F	33	33	3	2	1	0	0	1
325	6	3	6	5	1	6	5	6	5	5	5	4	6	5	5	5	5	6	5	4	4	5	1	1	4	Autre	Infirmier	Urgences	3	1	F	34	34	3	2	1	0	1	1	0	0
326	5	6	5	6	3	4	5	5	6	1	3	1	4	6	0	5	4	3	4	6	3	3	0	1	3	Autre	Medecin de santé publique	Urgences	1	2	F	34	34	3	2	1	0	1	1	2
327	1	2	1	6	1	1	5	1	5	3	5	3	3	2	3	2	6	4	5	1	5	1	0	0	2	Centre de santé de de base	Resident	Csb chiba	1	1	F	35	35	3	1	1	1	0	0
328	5	5	5	6	0	6	6	5	6	0	0	4	6	5	0	3	5	5	6	2	6	0	1	0	3	Centre hospitalier universitaire	AHU	Orthopédie	2	2	M	36	36	3	2	1	0	1	1	0
329	4	3	2	0	0	1	6	0	6	0	0	6	0	0	3	0	6	6	6	0	6	0	0	0	2	Cabinet privé	Infirmier	Ophtalmologie	1	0	F	32	1989	3	2	0	1	1	0	0	0
330	6	3	2	6	1	6	1	3	5	2	2	4	2	3	0	5	5	5	4	2	5	1	0	1	2	Hôpital régional	Infirmier	Unité covid19	2	3	F	23	23	4	1	1	1	0	0	1	0
331	3	2	3	6	1	5	5	4	5	1	4	5	2	3	2	4	4	3	5	1	5	2	0	1	3	Hôpital régional, Centre de santé de de base	Resident	Urgences, Médecine préventive et communautaire	1	1	M	27	27	4	1	1	1	1	0
332	5	6	5	5	4	4	2	5	3	5	4	1	5	5	2	5	2	3	3	3	3	3	0	1	3	Hôpital régional	Resident	CSB	1	1	F	27	27	4	2	1	1	1	0	1
333	2	5	0	2	0	0	5	0	5	0	2	5	2	3	1	0	0	1	4	3	6	0	0	1	2	Centre de santé de de base	Resident	Medecine communautaire	1	1	F	28	28	4	1	1	1	0	0	1
334	0	0	1	1	1	6	6	0	5	1	0	5	0	3	5	0	3	6	6	0	3	4	0	0	2	Autre	Resident	Dispensaire	1	0	F	29	29	4	1	1	0	0	0	1	0
335	2	0	2	3	1	2	3	3	3	1	1	1	3	3	1	1	3	3	1	3	1	0	0	0	2	Cabinet privé	Dentiste	Aucun	2	0	F	29	29	4	3	0	1	0	0	0
336	3	3	5	3	2	4	4	3	5	0	1	2	4	5	5	0	6	0	3	1	6	0	0	0	3	Cabinet privé	Dentiste	Cabinet privé	2	0	M	30	30	4	1	0	1	0	0	0
337	5	5	6	3	0	6	6	3	5	1	0	5	2	5	3	3	5	4	6	0	4	4	0	1	2	Centre hospitalier universitaire	Resident	Gynécologie-obstétrique	3	1	F	30	30	4	1	1	0	1	0	2	0
338	3	5	3	1	1	3	1	4	5	5	4	1	3	3	4	3	3	3	4	4	2	3	0	1	2	Hôpital régional	Resident	Psychiatrie	1	1	F	30	30	4	1	0	0	1	0	1
339	6	3	5	4	6	5	3	6	3	6	6	1	6	3	3	3	3	3	3	6	4	6	0	0	3	Centre hospitalier universitaire	Resident	Médecine dentaire	1	0	F	30	30	4	2	0	0	1	1	0
340	6	5	5	4	4	6	3	6	2	3	4	1	5	4	4	6	4	4	4	4	4	5	0	0	2	Centre hospitalier universitaire	Resident	Gynécologie-obstétrique	1	3	F	31	31	4	1	1	0	1	0	0
341	5	5	4	6	0	6	6	3	6	3	3	6	2	3	0	5	5	2	5	1	5	6	1	1	2	Centre hospitalier universitaire	Resident	Urgences	2	1	M	31	31	4	1	1	0	1	0	2	0
342	4	5	3	0	2	6	0	2	2	2	6	0	2	6	2	3	5	0	5	3	3	4	0	0	3	Cabinet privé	Dentiste	Cabinet privé	2	0	M	31	31	4	2	0	1	1	1	0
343	3	2	3	6	3	6	3	1	0	3	3	3	1	0	3	3	5	3	5	3	5	1	1	1	3	Hôpital régional	Infirmier	Urgences	3	3	F	31	31	4	2	1	0	1	1	2
344	3	5	4	4	4	5	3	3	4	4	4	3	4	4	4	4	5	3	3	4	3	4	1	1	2	Centre hospitalier universitaire	Resident	Urgences	3	2	M	32	32	4	1	1	1	1	0	1
345	5	6	5	6	0	6	4	0	5	0	0	5	1	3	0	5	6	6	5	0	3	0	0	0	3	Centre de santé de de base	Infirmier	CSB	1	0	F	33	33	4	2	1	0	1	1	0	0
346	6	6	2	2	1	4	4	6	4	2	6	2	4	4	1	4	2	2	3	4	4	4	0	0	3	Centre de santé de de base	Resident	Médecine préventive et communautaire	1	1	F	34	34	4	2	1	1	1	1	2
347	6	6	6	5	4	6	5	5	4	5	6	4	6	5	3	6	3	6	5	6	4	5	1	1	4	Autre	Medecin de santé publique	Urgences	3	2	F	36	36	4	2	1	0	1	1	1	1
348	5	6	5	5	0	5	5	4	5	4	5	5	4	3	2	0	6	6	5	0	4	5	0	1	0	Centre hospitalier universitaire	Resident	Gynécologie-obstétrique	1	1	F	36	36	4	2	1	0	1	1	1	1
349	2	5	5	6	0	5	6	5	5	0	0	5	4	6	0	1	3	1	4	1	3	3	0	1	3	Centre hospitalier universitaire	Resident	Endocrinologie	1	1	F	30	1991	4	1	1	0	1	0	1
350	0	1	2	5	0	6	6	1	5	1	1	6	1	1	0	1	5	6	5	0	6	1	1	0	2	Hôpital régional	Infirmier	Urgences	1	0	F	24	24	5	1	1	0	0	0	0	0
351	6	6	6	1	6	6	3	6	6	6	2	0	6	6	6	6	1	0	6	2	0	0	0	1	4	Hôpital régional	Infirmier	Réanimation médicale	1	3	F	27	27	5	1	1	0	1	0	2	0
352	5	5	3	5	1	3	6	6	6	2	5	1	5	5	5	5	6	0	6	3	3	4	0	1	4	Centre hospitalier universitaire	Resident	Urgences	3	3	F	29	29	5	2	1	0	1	0
353	6	5	5	5	3	2	4	5	1	5	4	1	4	6	3	5	3	3	2	3	3	1	1	1	3	Autre	Medecin de santé publique	Unité covid19	2	2	F	30	30	5	1	1	1	1	0	2	0
354	6	5	5	5	3	4	4	5	1	5	5	1	4	6	3	5	3	3	2	3	3	1	1	1	3	Autre	Medecin de santé publique	Unité covid19	2	2	F	30	30	5	1	1	1	1	0	2	0
355	6	6	6	4	0	6	5	6	3	5	6	4	6	4	0	6	4	5	5	2	0	0	1	1	4	Autre	Infirmier	Urgences	2	0	F	30	30	5	2	1	0	1	1	2	0
356	6	6	6	5	0	6	6	5	3	5	6	4	6	4	0	6	4	5	5	2	0	0	1	1	4	Autre	Technicin d'urgence	Unité covid19	2	0	F	30	30	5	2	1	0	1	1	2	0
357	5	2	1	6	5	6	5	0	6	1	0	5	0	3	1	4	4	2	2	0	4	5	1	0	2	Centre de santé de de base	Infirmier	CSB	1	0	M	30	30	5	2	1	0	1	1	0	0
358	5	4	4	2	2	4	2	5	3	5	5	2	5	5	4	5	3	1	4	5	4	3	0	0	1	Centre de santé de de base	Infirmier	Médecine préventive et communautaire	1	0	F	32	32	5	2	0	1	0	1	0	0
359	5	4	4	2	2	4	2	5	3	5	5	2	5	5	4	5	3	1	4	5	4	3	0	0	1	Centre de santé de de base	Infirmier	Médecine préventive et communautaire	1	0	F	32	32	5	2	0	1	0	1	0	0
360	2	5	5	6	4	6	6	5	6	5	5	5	5	6	1	4	6	6	6	6	1	0	0	0	2	Centre hospitalier universitaire	Pharmacien	Pharmacie	1	0	F	33	33	5	1	1	1	0	0	0
361	3	3	3	6	0	2	5	3	5	1	1	5	3	3	1	1	5	5	5	3	3	1	0	0	2	Centre hospitalier universitaire	Resident	Psychiatrie	1	1	F	33	33	5	2	0	0	0	1	0
362	2	2	3	5	3	5	6	1	1	3	0	6	0	0	2	2	6	3	6	0	5	1	0	0	2	Hôpital régional	Infirmier	Gynécologie-obstétrique	3	3	F	33	33	5	2	1	0	0	1	0	0
363	6	6	6	3	4	6	5	2	6	3	6	0	5	2	3	6	5	3	6	6	6	0	1	1	2	Hôpital régional	Infirmier	Urgences	2	0	F	33	33	5	2	1	1	1	1	2	0
364	1	1	1	3	1	0	4	0	5	2	1	6	1	1	0	3	5	2	5	0	6	3	0	1	1	Cabinet privé	Dentiste	Pneumologie	3	0	M	35	35	5	1	1	1	1	0	0
365	3	6	4	6	0	2	6	2	6	0	0	3	3	6	0	3	6	6	6	3	3	6	0	1	2	Cabinet privé	Medecin de libre pratique	Médecine générale	2	0	M	35	35	5	2	1	1	1	1	0
366	2	6	4	6	1	4	3	5	6	3	0	3	5	5	0	4	6	5	5	2	5	5	0	1	2	Cabinet privé	MLP	médecine générale	2	0	M	35	35	5	2	1	1	1	1	0
367	3	3	3	1	4	4	2	3	4	0	3	3	3	3	3	4	2	2	2	2	3	2	1	0	2	Centre hospitalier universitaire	AHU	Biologie	1	0	F	36	36	5	2	1	0	1	1	0
368	6	2	4	6	0	6	6	0	6	0	0	6	0	0	0	1	6	6	6	6	0	6	1	1	4	Centre hospitalier universitaire	Aide Soignant	Urgences	1	0	F	36	36	5	2	1	0	1	1	2	1
369	4	6	4	6	3	6	5	6	5	4	3	3	6	6	0	6	3	3	5	6	3	3	0	0	2	Centre hospitalier universitaire	Medecin de santé publique	Urgences	3	1	F	36	36	5	2	1	0	1	0
370	3	6	3	6	0	6	4	3	5	0	0	6	5	5	0	6	6	6	6	3	6	2	1	1	3	Hôpital régional	Infirmier	Urgences	3	0	F	38	38	5	1	1	1	1	0	2	0
371	4	4	2	2	0	3	5	0	5	0	3	4	3	3	3	2	4	4	4	4	4	4	0	0	2	Autre	Aide Soignant	Consultation externe	1	0	F	40	40	5	2	0	1	1	1	0	0
